# Supplementary material for: Etiquette of the antibiotic decision-making process for surgical prophylaxis in Ethiopia: a triangulated ethnographic study
Source: Front Public Health. 2023 Dec 18;11:1251692. doi: 10.3389/fpubh.2023.1251692 (PMC10773818; doi:10.3389/fpubh.2023.1251692)
Supplement: Supplementary file 1 [file Data_Sheet_1.zip]

Archive with 4 entries (3 files):
- Data Sheet 1/
- Data Sheet 1/Annex 1_COREQ checklist.pdf
- Data Sheet 1/Annex 2, Researchers demographics.pdf
- Data Sheet 1/Annex 3, Participant prior relationship.pdf
